# Supplementary material for: Feline Calicivirus Infection Manipulates Central Carbon Metabolism
Source: Vet Sci. 2025 Feb 7;12(2):138. doi: 10.3390/vetsci12020138 (PMC11860418; doi:10.3390/vetsci12020138)
Supplement: Supplementary file 1 [file vetsci-12-00138-s001.zip]

Archive with 1 entries (1 files):
- vetsci-3383714-supplementary.pdf
